# Supplementary material for: Radiomic features analysis in computed tomography images of lung nodule classification
Source: PLoS One. 2018 Feb 5;13(2):e0192002. doi: 10.1371/journal.pone.0192002 (PMC5798832; doi:10.1371/journal.pone.0192002)
Supplement: S1 File — (ZIP) [file pone.0192002.s001.zip]

Archive with 42 entries (41 files):
- Malignant/
- Malignant/HR1.jpg
- Malignant/HR10.jpg
- Malignant/HR17.jpg
- Malignant/HR18.jpg
- Malignant/HR24.jpg
- Malignant/HR25.jpg
- Malignant/HR27.jpg
- Malignant/HR28.jpg
- Malignant/HR29.jpg
- Malignant/HR33.jpg
- Malignant/HR34.jpg
- Malignant/HR36.jpg
- Malignant/HR37.jpg
- Malignant/HR4.jpg
- Malignant/HR40.jpg
- Malignant/HR42.jpg
- Malignant/HR43.jpg
- Malignant/HR44.jpg
- Malignant/HR46.jpg
- Malignant/HR47.jpg
- Malignant/HR48.jpg
- Malignant/HR49.jpg
- Malignant/HR5.jpg
- Malignant/HR51.jpg
- Malignant/HR52.jpg
- Malignant/HR54.jpg
- Malignant/HR55.jpg
- Malignant/HR56.jpg
- Malignant/HR58.jpg
- Malignant/HR59.jpg
- Malignant/HR6.jpg
- Malignant/HR60.jpg
- Malignant/HR61.jpg
- Malignant/HR62.jpg
- Malignant/HR65.jpg
- Malignant/HR66.jpg
- Malignant/HR7.jpg
- Malignant/HR70.jpg
- Malignant/HR8.jpg
- Malignant/HR9.jpg
- Malignant/Thumbs.db
